# Supplementary material for: Novel Antioxidant Peptides from Pearl Shell Meat Hydrolysate and Their Antioxidant Activity Mechanism
Source: Molecules. 2023 Jan 15;28(2):864. doi: 10.3390/molecules28020864 (PMC9862034; doi:10.3390/molecules28020864)
Supplement: Supplementary file 1 [file molecules-28-00864-s001.zip]

Archive with 1 entries (1 files):
- molecules-2131582-supplementary.pdf
